# Supplementary material for: Safety of Resuming Tumor Necrosis Factor Inhibitors in Ankylosing Spondylitis Patients Concomitant with the Treatment of Active Tuberculosis: A Retrospective Nationwide Registry of the Korean Society of Spondyloarthritis Research
Source: PLoS One. 2016 Apr 21;11(4):e0153816. doi: 10.1371/journal.pone.0153816 (PMC4839632; doi:10.1371/journal.pone.0153816)
Supplement: S1 Table — (XLSX) [file pone.0153816.s001.xlsx]

## Sheet: Table S1
Resuming TNF i	Patient No.	Age, yr	Gender	Disease duration (year)	Body mass index (kg/m2)	First TNFi (IFX=1, ADA=2, ETN=3, GOL=4, CER=5)	Duration of 1st TNFi (months)	Second TNFi (IFX=1, ADA=2, ETN=3, GOL=4, CER=5)	Duration of 2nd TNFi (months)	Third TNFi (IFX=1, ADA=2, ETN=3, GOL=4, CER=5)	Duration of 3rd TNFi (months)	TNFi associated with TB (IFX=1, ADA=2, ETN=3, GOL=4, CER=5)	Duration of TNFi before TB (months)	History of prior TB (Yes=1, N0=0)	LTBI (Yes =1, No=0)	LTBI treatment (INH=1, RIF=2, INH+RIF=3)	Pulmonary TB (Yes =1, No=0)	Extrapulmonary TB (Yes =1, No=0)	Disseminated TB (Yes =1, No=0)	Paradoxic response (Yes=1, No=0)	Disease course after sustain of TNFi (1=worse, 0=improved, stable)	Dose up of steroid (Yes=1, No=0)	Dose up of NSAIDs (Yes=1, No=0)	Dose up of Pain killer (Tramadol, opioid ) (Yes=1, No=0)	Dose up of Conventional DMARD (Yes=1, No=0)	Change of Conventional DMARD (Yes=1, No=0)	To Abatacept (Yes=1, No=0)	To Rituximab (Yes=1, No=0)	To Toclizumab (Yes=1, No=0)	Resumed TNFi (IFX=1, ADA=2, ETN=3, GOL=4, CER=5)	Time from TB to resuming TNFi (months)	Follow up duration (months)
Resumer	#1	61.1944	M	5.95	27.0005	2	3.4	0	0	0	0	2	3.4	0	0	0	0	0	1	0	3	0	1	0	0	0	0	0	0	2	2.96667	48.5
Resumer	#2	33.2778	M	17.2056	24.5351	2	20.5333	0	0	0	0	2	20.5333	0	0	0	0	0	1	0	3	0	0	0	0	0	0	0	0	3	7.13333	79.9667
Resumer	#3	36.0306	M	10.4389	24.4087	3	34.7	1	0.533333	0	0	1	0.533333	0	1	2	0	0	1	0	3	0	1	0	0	0	0	0	0	2	2.96667	67.3667
Resumer	#4	28.6528	M	7.075	24.3227	1	67.0667	0	0	0	0	1	67.0667	0	0	0	0	1	0	0	3	0	1	0	0	0	0	0	0	3	6.83333	21.7333
Resumer	#5	43.7917	M	6.86944	30.7394	2	19.4667	3	6.63333	1	38.1667	1	38.1667	0	0	0	0	0	1	0	3	0	1	0	0	0	0	0	0	5	5	9.56667
Resumer	#6	43.8361	M	10.3472	27.7743	3	70.1333	1	14.7667	0	0	1	14.7667	0	1	1	0	1	0	0	3	0	0	0	0	1	0	0	0	2	5.2	20.8
Resumer	#7	56.475	M	11.575	25.7971	3	54	2	25	0	0	2	25	0	0	0	1	0	0	0	2	0	0	0	0	0	0	0	0	2	4	36.9667
Resumer	#8	63.3917	M	5.69444	24.0346	2	20.7333	0	0	0	0	2	20.7333	0	1	1	0	1	0	0	3	0	1	0	0	0	0	0	0	3	9.13333	33.8
Resumer	#9	66.2944	M	4.86389	28.5544	1	1.5	0	0	0	0	1	1.5	1	0	0	0	1	0	0	3	0	0	0	0	0	0	0	0	3	15.7667	33.3667
Resumer	#10	44.625	M	8.04444	25.4184	1	4	3	80.8	0	0	1	4	0	0	0	0	0	1	0	3	not available	not available	not available	not available	not available	0	0	0	3	3.2	84.8
Resumer	#11	48.675	M	14.9611	24.0238	1	45.9333	0	0	0	0	1	45.9333	1	1	2	1	0	0	0	3	0	0	0	0	0	0	0	0	1	2.9	4.03333
Resumer	#12	51	M	10.9611	19.428	3	58.6	0	0	0	0	3	58.6	0	1	1	1	0	0	0	3	0	0	0	0	0	0	0	0	3	8.43333	34.5
Resumer	#13	60.3222	M	8.85278	22.8949	1	19.1	0	0	0	0	1	19.1	1	1	1	1	0	0	0	3	0	0	1	0	0	0	0	0	1	2.13333	66.7333
Resumer	#14	40.1444	M	9.26944	23.4509	4	59.4667	1	22.0667	0	0	1	22.0667	0	0	0	0	0	1	0	3	0	0	1	0	0	0	0	0	4	8.75	14.9333
Resumer	#15	25.0333	M	6.72778	17.301	2	72.0333	0	0	0	0	2	72.0333	0	0	0	1	0	0	0	3	0	0	0	0	0	0	0	0	2	4.7	3.9
Resumer	#16	23.0611	F	2.35	15.4183	3	1.63333	0	0	0	0	3	1.63333	0	0	0	1	0	0	0	not available	not available	not available	not available	not available	not available	0	0	0	3	0	21
Resumer	#17	32.7083	M	9.91667	21.4444	1	13.5667	0	0	0	0	1	13.5667	0	0	0	1	0	0	0	3	0	0	0	0	0	0	0	0	3	5.73333	78.8333
Resumer	#18	45.1056	M	13.375	20.4491	2	34.6667	0	0	0	0	2	34.6667	0	0	0	0	1	0	0	3	0	0	0	0	0	0	0	0	2	12.7	17.4333
Resumer	#19	51.8222	M	16.4667	28.3813	1	60.8	3	26.1333	1	10	1	98.6	0	0	0	1	0	0	0	3	0	0	0	0	0	0	0	0	1	3.26667	47.7333
Resumer	#20	33.1528	M	16.9972	not available	2	11.7333	0	0	0	0	2	11.7333	1	0	0	1	0	0	0	3	1	0	1	0	0	0	0	0	3	12.3	58.7667
Resumer	#21	48.0111	M	10.0222	23.4829	1	26.6333	0	0	0	0	1	18.1667	0	0	0	0	1	0	0	3	0	0	0	0	0	0	0	0	1	3.76667	88.0333
Resumer	#22	44	M	8.41667	22.231	3	24.8333	1	39.6333	0	0	1	39.6333	1	0	0	1	0	0	0	3	1	0	0	0	0	0	0	0	3	2.9	21.1
Resumer	#23	36	M	19.1528	22.4913	2	41.8333	0	0	0	0	2	41.8333	0	0	0	1	0	0	0	3	0	0	0	0	0	0	0	0	3	3.9	21.3333
Non-resumer	#24	51.1417	F	11.5083	20.5318	3	71.7333	0	0	0	0	3	71.7333	1	0	0	1	0	0	0	3	0	1	0	1	0	0	0	0	0
Non-resumer	#25	61.25	M	11.3278	31.5537	3	8.03333	0	0	0	0	3	8.03333	0	0	0	0	1	0	0	3	1	1	1	1	1	0	0	0	0
Non-resumer	#26	58.7528	M	30.4167	24.7475	1	1.43333	0	0	0	0	1	1.43333	0	0	0	0	0	1	0	3	0	1	0	0	1	0	0	0	0
Non-resumer	#27	37.1667	F	8.75833	14.6373	1	7.13333	0	0	0	0	1	7.13333	0	0	0	0	1	0	0	3	1	1	0	1	1	0	0	0	0
Non-resumer	#28	26.3389	M	7.88333	20.883	2	28.1333	0	0	0	0	2	28.1333	0	1	2	0	0	1	0	2	0	1	0	0	0	0	0	0	0
Non-resumer	#29	60.9278	M	25.4167	19.8347	3	6.9	0	0	0	0	3	6.9	1	0	0	1	0	0	0	3	1	1	0	0	1	0	0	0	0
Non-resumer	#30	24.2111	M	6.15	19.1571	2	63.1	0	0	0	0	2	63.1	0	0	not done	0	1	0	0	2	0	0	0	0	0	0	0	0	0
Non-resumer	#31	36.9972	M	8.99167	not available	1	17.6333	0	0	0	0	1	17.6333	0	1	1	0	0	1	0	1	0	0	0	0	1	0	0	0	0
Non-resumer	#32	29.7972	M	5.40833	19.5918	1	32.2	0	0	0	0	1	32.2	0	0	0	0	0	1	0	3	1	0	1	1	0	0	0	0	0
Non-resumer	#33	32.8167	M	18.8778	14.317	3	14.0667	0	0	0	0	3	14.0667	0	0	0	0	0	1	0	2	0	0	0	0	0	0	0	0	0
Non-resumer	#34	25.8139	M	8.20833	22.5309	2	68.6667	0	0	0	0	2	68.6667	0	0	0	0	0	1	0	2	0	1	0	0	1	0	0	0	0
Non-resumer	#35	43.5389	M	16.2944	20.4152	3	32.4333	0	0	0	0	3	32.4333	0	0	0	0	1	0	0	2	0	0	0	0	0	0	0	0	0
Non-resumer	#36	49.5944	M	6.98333	21.2031	2	25.5333	0	0	0	0	2	25.5333	0	0	0	0	0	1	0	2	0	0	0	0	0	0	0	0	0
Non-resumer	#37	63.4917	M	39.9611	24.7003	2	2.63333	3	8.33333	0	0	3	8.93333	1	0	0	1	0	0	0	2	0	0	0	0	1	0	0	0	0
Non-resumer	#38	40.7806	M	6.08333	26.1207	3	3.23333	0	0	0	0	3	3.33333	0	0	0	1	0	0	0	2	0	0	0	0	1	0	0	0	0
Non-resumer	#39	45.4861	M	15.4167	10.01	3	37.0333	0	0	0	0	3	37.0333	0	1	3	1	0	0	0	3	1	1	0	1	0	0	0	0	0
Non-resumer	#40	35.3167	M	16.6667	24.8163	3	28	2	8.33333	0	0	2	8.33333	0	0	0	1	0	0	0	3	0	0	0	0	1	0	0	0	0
Non-resumer	#41	29.9278	M	12.6167	28.089	1	16.6333	2	18.8	0	0	2	18.8	0	0	0	0	1	0	0	2	1	1	0	0	1	0	0	0	0
Non-resumer	#42	52.725	F	6.85278	16.2278	2	5.5	0	0	0	0	2	5.5	1	0	0	1	0	0	0	3	0	0	0	0	1	0	0	0	0
Non-resumer	#43	53.2333	F	6.375	24.1672	3	15.4667	0	0	0	0	3	15.4667	0	0	0	0	0	1	0	2	0	0	0	0	0	0	0	0	0
Non-resumer	#44	34.7278	M	14.3278	19.7232	2	30.3333	3	30.5667	1	10.7333	2	30.3333	0	1	1	0	1	0	0	3	1	1	0	1	0	0	0	0	0
Non-resumer	#45	37.1667	M	7.50833	20.5191	2	30.1	0	0	0	0	2	30.1333	0	0	0	0	1	0	0	2	0	0	0	0	0	0	0	0	0
Non-resumer	#46	54.8278	M	9.18889	26.1493	3	53.9333	2	24.6667	0	0	2	24.6667	0	0	0	0	0	1	0	not available	not available	not available	not available	not available	not available	0	0	0	0
Non-resumer	#47	58.0861	M	4.14167	20.202	2	5.93333	0	0	0	0	2	5.93333	0	0	0	0	0	1	0	2	0	0	1	0	0	0	0	0	0
Non-resumer	#48	37.2167	M	11.4167	18.6851	3	55.3	2	0.9	0	0	2	0.9	0	0	0	0	0	1	0	3	0	0	1	0	1	0	0	0	0
Non-resumer	#49	49.5	M	3.25	23.5102	1	5.53333	0	0	0	0	1	5.53333	0	1	1	0	0	1	0	3	0	1	1	0	0	0	0	0	0
Non-resumer	#50	68.3111	M	3.38611	25.0314	1	27.4667	0	0	0	0	1	27.4667	0	1	1	0	0	1	0	1	1	0	0	0	0	0	0	0	0
Non-resumer	#51	39.425	M	12.4167	25.0224	1	24.1	0	0	0	0	1	24.1	0	1	1	0	0	1	0	1	1	1	1	0	1	0	0	0	0
Non-resumer	#52	39.6361	M	10.4167	22.8931	3	74.2333	0	0	0	0	3	74.2333	0	0	0	1	0	0	0	2	1	1	1	0	0	0	0	0	0
Non-resumer	#53	24.0167	M	6.70833	24.1896	2	22.6	0	0	0	0	2	22.6	0	1	1	1	0	0	0	3	0	1	0	0	1	0	0	0	0
Non-resumer	#54	72	F	15.4167	31.5963	1	0.133333	0	0	0	0	1	0.133333	1	0	0	1	0	0	0	3	1	0	1	0	1	0	0	0	0
Non-resumer	#55	36	M	5.10833	22.2291	1	1.4	0	0	0	0	1	1.4	0	0	0	1	0	0	0	3	0	0	0	0	0	0	0	0	0
Non-resumer	#56	33	M	6.89167	18.1818	1	19.7667	0	0	0	0	1	19.7667	0	1	1	0	1	0	0	1	0	1	0	0	0	0	0	0	0
