# Supplementary material for: Safety of Resuming Tumor Necrosis Factor Inhibitors in Ankylosing Spondylitis Patients Concomitant with the Treatment of Active Tuberculosis: A Retrospective Nationwide Registry of the Korean Society of Spondyloarthritis Research
Source: PLoS One. 2016 Apr 21;11(4):e0153816. doi: 10.1371/journal.pone.0153816 (PMC4839632; doi:10.1371/journal.pone.0153816)
Supplement: S2 Table — (XLSX) [file pone.0153816.s002.xlsx]

## Sheet: Table S2
Resumer	Patient No.	Age, yr	Gender	Disease duration (year)	Body mass index (kg/m2)	TNFi use before diagnosis of TB	First TNFi (IFX=1, ADA=2, ETN=3, GOL=4, CER=5)	Duration of 1st TNFi (months)	Second TNFi (IFX=1, ADA=2, ETN=3, GOL=4, CER=5)	Duration of 2nd TNFi (months)	Third TNFi (IFX=1, ADA=2, ETN=3, GOL=4, CER=5)	Duration of 3rd TNFi (months)	TNFi associated with TB (IFX=1, ADA=2, ETN=3, GOL=4, CER=5)	Duration of TNFi before TB (months)	LTBI (Yes =1, No=0)	LTBI treatment (INH=1, RIF=2, INH+RIF=3)	Paradoxic response (Yes=1, No=0)	Disease course after sustain of TNFi (1=worse, 0=improved, stable)	Resumed TNFi	Time from TB to resuming TNFi (months)	Follow up duration (months)
Early resumer	#1	61.1944	M	5.95	27.0005	ADA	2	3.4	0	0	0	0	2	3.4	0	0	0	1	ADA	2.96667	48.5
Early resumer	#2	36.0306	M	10.4389	24.4087	ETC ->IFX	3	34.7	1	0.533333	0	0	1	35.2333	1	2	0	1	ADA	2.96667	67.3667
Early resumer	#3	43.7917	M	6.86944	30.7394	ADA->ETC ->IFX	2	19.4667	3	6.63333	1	38.1667	1	64.2667	0	0	0	1	CER	5	9.56667
Early resumer	#4	43.8361	M	10.3472	27.7743	ETC-> IFX	3	70.1333	1	14.7667	0	0	1	84.9	1	1	0	1	ADA	5.2	20.8
Early resumer	#5	56.475	M	11.575	25.7971	ETC-> ADA	3	54	2	25	0	0	2	79	0	0	0	0	ADA	4	36.9667
Early resumer	#6	44.625	M	8.04444	25.4184	IFX->ETC	1	4	3	80.8	0	0	1	84.8	0	0	0	1	ETC	3.2	84.8
Early resumer	#7	48.675	M	14.9611	24.0238	IFX	1	45.9333	0	0	0	0	1	45.9333	1	2	0	1	IFX	2.9	4.03333
Early resumer	#8	60.3222	M	8.85278	22.8949	IFX	1	19.1	0	0	0	0	1	19.1	1	1	0	1	IFX	2.13333	66.7333
Early resumer	#9	25.0333	M	6.72778	17.301	ADA	2	72.0333	0	0	0	0	2	72.0333	0	0	0	1	ADA	4.7	3.9
Early resumer	#10	23.0611	F	2.35	15.4183	ETC	3	1.63333	0	0	0	0	3	1.63333	0	0	0	0	ETC	0	21
Early resumer	#11	32.7083	M	9.91667	21.4444	IFX	1	13.5667	0	0	0	0	1	13.5667	0	0	0	1	ETC	5.73333	78.8333
Early resumer	#12	51.8222	M	16.4667	28.3813	IFX->ETC	1	60.8	3	26.1333	1	10	1	98.9333	0	0	0	1	IFX	3.26667	47.7333
Early resumer	#13	48.0111	M	10.0222	23.4829	IFX	1	26.6333	0	0	0	0	1	26.6333	0	0	0	1	IFX	3.76667	88.0333
Early resumer	#14	44	M	8.41667	22.231	ETC -> IFX	3	24.8333	1	39.6333	0	0	1	64.4667	0	0	0	1	ETC	2.9	21.1
Early resumer	#15	36	M	19.1528	22.4913	ADA	2	41.8333	0	0	0	0	2	41.8333	0	0	0	1	ETC	3.9	21.3333
Late resumer	#16	33.2778	M	17.2056	24.5351	ADA	2	20.5333	0	0	0	0	2	20.5333	0	0	0	1	ETC	7.13333	79.9667
Late resumer	#17	28.6528	M	7.075	24.3227	IFX	1	67.0667	0	0	0	0	1	67.0667	0	0	0	1	ETC	6.83333	21.7333
Late resumer	#18	63.3917	M	5.69444	24.0346	ADA	2	20.7333	0	0	0	0	2	20.7333	1	1	0	1	ETC	9.13333	33.8
Late resumer	#19	66.2944	M	4.86389	28.5544	IFX	1	1.5	0	0	0	0	1	1.5	0	0	0	1	ETC	15.7667	33.3667
Late resumer	#20	51	M	10.9611	19.428	ETC	3	58.6	0	0	0	0	3	58.6	1	1	0	1	ETC	8.43333	34.5
Late resumer	#21	40.1444	M	9.26944	23.4509	GOL->IFX	4	59.4667	1	22.0667	0	0	1	81.5333	0	0	0	1	GOL	8.75	14.9333
Late resumer	#22	45.1056	M	13.375	20.4491	ADA	2	34.6667	0	0	0	0	2	34.6667	0	0	0	1	ADA	12.7	17.4333
Late resumer	#23	33.1528	M	16.9972	not available	ADA	2	11.7333	0	0	0	0	2	11.7333	0	0	0	1	ETC	12.3	58.7667
